# Supplementary material for: Tris-Copper Nanozyme as a Novel Laccase Mimic for the Detection and Degradation of Phenolic Compounds
Source: Sensors (Basel). 2023 Sep 28;23(19):8137. doi: 10.3390/s23198137 (PMC10575388; doi:10.3390/s23198137)
Supplement: Supplementary file 1 [file sensors-23-08137-s001.zip]

Archive with 1 entries (1 files):
- sensors-2620263-supplementary.pdf
